# Supplementary material for: Immediate CT after hospital arrival and decreased in-hospital mortality in severely injured trauma patients
Source: BJS Open. 2023 Jan 21;7(1):zrac133. doi: 10.1093/bjsopen/zrac133 (PMC9866241; doi:10.1093/bjsopen/zrac133)
Supplement: zrac133_Supplementary_Data [file zrac133_supplementary_data.zip]

Archive with 2 entries (2 files):
- RECORD_Checklist.docx
- Supplementary material.docx
